# Supplementary material for: Poly(lactic acid)–Poly(butylene succinate)–Sugar Beet Pulp Composites; Part II: Water Absorption Characteristics with Fine and Coarse Sugar Beet Pulp Particles; A Phenomenological Investigation
Source: Polymers (Basel). 2021 Oct 15;13(20):3558. doi: 10.3390/polym13203558 (PMC8541516; doi:10.3390/polym13203558)
Supplement: Supplementary file 1 [file polymers-13-03558-s001.zip]

Archive with 3 entries (3 files):
- Figure_S5_S6_S8.pdf
- simulation_sheet_(US).xlsx
- water_sorption_data_(US).xlsx
