# Supplementary material for: Poly(lactic acid)–Poly(butylene succinate)–Sugar Beet Pulp Composites; Part II: Water Absorption Characteristics with Fine and Coarse Sugar Beet Pulp Particles; A Phenomenological Investigation
Source: Polymers (Basel). 2021 Oct 15;13(20):3558. doi: 10.3390/polym13203558 (PMC8541516; doi:10.3390/polym13203558)
Supplement: Supplementary file 1 [file polymers-13-03558-s001.zip › simulation_sheet_(US).xlsx]

## Sheet: Simulation_example
				D1	D2	saturation
			D m2day-1	8.21765e-08	0	0.0375827
			D cm2s-1	9.51117e-09	0
			D cm2day-1	0.000821765	0
			l cm	0.2		error sum
			x1 (M∞F1)	0.241846		0.109413
			x2 (M∞F2)	0		error per data-point
			x3 (M∞r1)	0.183451
			x4 (M∞r2)	0.120713		0.00321803
			x5 (M∞r3)	0.45399		Deb
			constraint	1		9.81847
			t1	35.1584	beta 1	0.0020924
			t2	317.818	beta2	0.00203748
			t3	598.94	beta3	0.00211022
			water uptake experiment										Sum 1											Sum 2											day shift 1			day new	Sum 3		day shift 2			day new	Sum 4		day shift 3
	day	day0.5	raw	normalized	error	Sum 1-5	Sum 1	Sum 2	Sum 3	Sum 4	Sum 5		0	1	2	3	4	5	6	7	8	9		0	1	2	3	4	5	6	7	8	9		day	sign					day	sign					day	sign
1	1.3125	1.14564	0.0019604	0.0521623	0.00735102	0.0448113	0.0448113	0	0	0	0		0.935634	0.0610533	0.00758061	0.000783405	5.63744e-05	2.63641e-06	7.7444e-08	1.40157e-09	1.54408e-11	1.02725e-13		1	0.111111	0.04	0.0204082	0.0123457	0.00826446	0.00591716	0.00444444	0.00346021	0.00277008		-33.8459	-1	0	0	0		-316.506	-1	0	0	0		-597.627	-1	0
2	2.15139	1.46676	0.00267344	0.0711349	0.0137632	0.0573717	0.0573717	0	0	0	0		0.896681	0.0416389	0.00261823	9.75129e-05	1.79964e-06	1.53604e-08	5.86032e-11	9.80278e-14	7.10331e-17	2.21198e-20		1	0.111111	0.04	0.0204082	0.0123457	0.00826446	0.00591716	0.00444444	0.00346021	0.00277008		-33.007	-1	0	0	0		-315.667	-1	0	0	0		-596.788	-1	0
3	4.10556	2.02622	0.00313504	0.0834171	0.0041626	0.0792545	0.0792545	0	0	0	0		0.812115	0.0170732	0.000220039	7.60444e-07	5.89579e-10	9.57076e-14	3.14406e-18	2.05013e-23	2.62176e-29	6.52308e-36		1	0.111111	0.04	0.0204082	0.0123457	0.00826446	0.00591716	0.00444444	0.00346021	0.00277008		-31.0529	-1	0	0	0		-313.713	-1	0	0	0		-594.834	-1	0
4	5.33333	2.3094	0.00353624	0.0940923	0.00376216	0.0903302	0.0903302	0	0	0	0		0.763112	0.00975111	4.64272e-05	3.60281e-08	3.81228e-12	5.13363e-17	8.503e-23	1.69916e-29	4.04746e-37	1.14011e-45		1	0.111111	0.04	0.0204082	0.0123457	0.00826446	0.00591716	0.00444444	0.00346021	0.00277008		-29.8251	-1	0	0	0		-312.485	-1	0	0	0		-593.606	-1	0
5	6.23958	2.49792	0.00393521	0.104708	0.00700766	0.0977004	0.0977004	0	0	0	0		0.728849	0.00644907	1.47232e-05	3.79361e-09	9.22936e-14	1.9787e-19	3.61319e-26	5.51198e-34	6.94077e-43	7.15674e-53		1	0.111111	0.04	0.0204082	0.0123457	0.00826446	0.00591716	0.00444444	0.00346021	0.00277008		-28.9188	-1	0	0	0		-311.579	-1	0	0	0		-592.7	-1	0
6	8.34097	2.88807	0.0043075	0.114614	0.00169432	0.11292	0.11292	0	0	0	0		0.655204	0.00247255	1.02676e-06	2.05233e-11	1.65197e-17	4.99755e-25	5.4919e-34	2.15033e-44	2.964e-56	1.42682e-69		1	0.111111	0.04	0.0204082	0.0123457	0.00826446	0.00591716	0.00444444	0.00346021	0.00277008		-26.8174	-1	0	0	0		-309.477	-1	0	0	0		-590.599	-1	0
7	9.15486	3.0257	0.00442357	0.117702	0.000558941	0.118261	0.118261	0	0	0	0		0.628722	0.00170564	3.66043e-07	2.71826e-12	5.84368e-19	3.39424e-27	5.14835e-37	2.00019e-48	1.96664e-61	4.85464e-76		1	0.111111	0.04	0.0204082	0.0123457	0.00826446	0.00591716	0.00444444	0.00346021	0.00277008		-26.0036	-1	0	0	0		-308.663	-1	0	0	0		-589.785	-1	0
8	11.9861	3.4621	0.00503986	0.1341	0.000881251	0.134982	0.134982	0	0	0	0		0.544666	0.000468734	1.0123e-08	2.39977e-15	5.22442e-24	9.74843e-35	1.50685e-47	1.89256e-62	1.90831e-79	1.53247e-98		1	0.111111	0.04	0.0204082	0.0123457	0.00826446	0.00591716	0.00444444	0.00346021	0.00277008		-23.1723	-1	0	0	0		-305.832	-1	0	0	0		-586.954	-1	0
9	16.3083	4.03836	0.00596374	0.158683	0.00261413	0.156069	0.156069	0	0	0	0		0.4375	6.52464e-05	4.23158e-11	5.22048e-20	1.02496e-31	2.98893e-46	1.25125e-63	7.37562e-84	6.04861e-107	6.84604e-133		1	0.111111	0.04	0.0204082	0.0123457	0.00826446	0.00591716	0.00444444	0.00346021	0.00277008		-18.8501	-1	0	0	0		-301.51	-1	0	0	0		-582.631	-1	0
10	23.0556	4.80162	0.00662814	0.176361	0.00456274	0.180924	0.180924	0	0	0	0		0.310771	3.00412e-06	8.18575e-15	2.75018e-27	9.53124e-44	3.18014e-64	9.87329e-89	2.79771e-117	7.14896e-150	1.63421e-186		1	0.111111	0.04	0.0204082	0.0123457	0.00826446	0.00591716	0.00444444	0.00346021	0.00277008		-12.1029	-1	0	0	0		-294.763	-1	0	0	0		-575.884	-1	0
11	28.9701	5.38239	0.007068	0.188065	0.00864082	0.196706	0.196706	0	0	0	0		0.230267	2.02232e-07	4.54853e-18	1.14602e-33	2.70609e-54	5.58906e-80	9.75875e-111	1.41291e-146	1.676e-187	1.61585e-233		1	0.111111	0.04	0.0204082	0.0123457	0.00826446	0.00591716	0.00444444	0.00346021	0.00277008		-6.18828	-1	0	0	0		-288.848	-1	0	0	0		-569.97	-1	0
12	35.184	5.93161	0.00779316	0.20736	0.0015525	0.208913	0.208903	0	9.82864e-06	0	0		0.168049	1.18763e-08	1.72964e-21	2.2707e-40	2.2481e-65	1.56657e-96	7.4262e-134	2.34897e-177	4.8984e-227	6.68073e-283		1	0.111111	0.04	0.0204082	0.0123457	0.00826446	0.00591716	0.00444444	0.00346021	0.00277008		0.025606	1	1	0.025606	5.35764e-05		-282.634	-1	0	0	0		-563.756	-1	0
13	40.0799	6.33087	0.0080929	0.215336	0.0026866	0.218022	0.216143	0	0.00187941	0	0		0.131116	1.2725e-09	3.49505e-24	1.18833e-45	4.18437e-74	1.42416e-109	4.52829e-152	1.31935e-201	3.48027e-258	0		1	0.111111	0.04	0.0204082	0.0123457	0.00826446	0.00591716	0.00444444	0.00346021	0.00277008		4.92144	1	1	4.92144	0.0102448		-277.738	-1	0	0	0		-558.86	-1	0
14	51.191	7.15479	0.00876496	0.233218	4.57303e-05	0.233264	0.227212	0	0.00605205	0	0		0.0746532	8.00191e-12	2.68085e-30	1.22795e-57	6.43342e-94	3.59817e-139	2.07638e-193	1.21262e-256	0	0		1	0.111111	0.04	0.0204082	0.0123457	0.00826446	0.00591716	0.00444444	0.00346021	0.00277008		16.0326	1	1	16.0326	0.03299		-266.627	-1	0	0	0		-547.749	-1	0
15	60.0764	7.7509	0.00915677	0.243643	0.00180484	0.241838	0.232519	0	0.00931974	0	0		0.0475816	1.38902e-13	3.45174e-35	3.19389e-67	9.20626e-110	7.71521e-163	1.81687e-226	1.17928e-300	0	0		1	0.111111	0.04	0.0204082	0.0123457	0.00826446	0.00591716	0.00444444	0.00346021	0.00277008		24.918	1	1	24.918	0.0508024		-257.742	-1	0	0	0		-538.863	-1	0
16	65.316	8.08183	0.00938157	0.249625	0.00371206	0.245913	0.234694	0	0.0112184	0	0		0.0364831	1.27228e-14	4.51178e-38	7.11685e-73	4.1776e-119	8.517e-177	5.82877e-246	0	0	0		1	0.111111	0.04	0.0204082	0.0123457	0.00826446	0.00591716	0.00444444	0.00346021	0.00277008		30.1576	1	1	30.1576	0.0611519		-252.502	-1	0	0	0		-533.624	-1	0
17	75.0417	8.66266	0.00949017	0.252514	0.000348712	0.252166	0.237478	0	0.0146879	0	0		0.0222835	1.50526e-16	2.00287e-43	2.29618e-83	1.89756e-136	1.05498e-202	3.81382e-282	0	0	0		1	0.111111	0.04	0.0204082	0.0123457	0.00826446	0.00591716	0.00444444	0.00346021	0.00277008		39.8832	1	1	39.8832	0.0800644		-242.777	-1	0	0	0		-523.898	-1	0
18	107.151	10.3514	0.0100341	0.266987	0.000344777	0.266642	0.240988	0	0.0256539	0	0		0.00437622	6.54111e-23	4.2613e-61	5.29261e-118	1.04848e-193	3.09193e-288	0	0	0			1	0.111111	0.04	0.0204082	0.0123457	0.00826446	0.00591716	0.00444444	0.00346021	0.00277008		71.993	1	1	71.993	0.139841		-210.667	-1	0	0	0		-491.788	-1	0
19	120.934	10.997	0.0102831	0.273612	0.00205261	0.271559	0.241419	0	0.0301396	0	0		0.0021761	1.21582e-25	1.10673e-68	7.17941e-133	2.77675e-218	0	0	0	0			1	0.111111	0.04	0.0204082	0.0123457	0.00826446	0.00591716	0.00444444	0.00346021	0.00277008		85.7756	1	1	85.7756	0.164292		-196.884	-1	0	0	0		-478.006	-1	0
20	146.979	12.1235	0.0105078	0.279591	0.000411746	0.280003	0.241732	0	0.038271	0	0		0.000581172	8.40424e-31	5.12477e-83	5.76405e-161	1.00043e-264	0	0	0				1	0.111111	0.04	0.0204082	0.0123457	0.00826446	0.00591716	0.00444444	0.00346021	0.00277008		111.821	1	1	111.821	0.208617		-170.839	-1	0	0	0		-451.961	-1	0
21	183.999	13.5646	0.0109235	0.290652	0.000268414	0.290921	0.241829	0	0.049092	0	0		8.89886e-05	3.88836e-38	2.1648e-103	6.71717e-201	0	0	0					1	0.111111	0.04	0.0204082	0.0123457	0.00826446	0.00591716	0.00444444	0.00346021	0.00277008		148.84	1	1	148.84	0.267603		-133.82	-1	0	0	0		-414.941	-1	0
22	219.024	14.7995	0.011291	0.300431	6.95989e-07	0.30043	0.241843	0	0.0585867	0	0		1.50749e-05	4.46745e-45	1.14408e-122	1.10749e-238	0	0						1	0.111111	0.04	0.0204082	0.0123457	0.00826446	0.00591716	0.00444444	0.00346021	0.00277008		183.866	1	1	183.866	0.319359		-98.7939	-1	0	0	0		-379.915	-1	0
23	256.91	16.0284	0.0115449	0.307185	0.00276308	0.309948	0.241846	0	0.0681027	0	0		2.20913e-06	1.39236e-52	1.61286e-143	1.50195e-279	0	0						1	0.111111	0.04	0.0204082	0.0123457	0.00826446	0.00591716	0.00444444	0.00346021	0.00277008		221.751	1	1	221.751	0.371231		-60.9085	-1	0	0	0		-342.03	-1	0
24	289.076	17.0022	0.0119364	0.317604	0.000147212	0.317457	0.241846	0	0.0756108	0	0		4.32597e-07	5.89534e-59	3.19261e-161	0	0	0						1	0.111111	0.04	0.0204082	0.0123457	0.00826446	0.00591716	0.00444444	0.00346021	0.00277008		253.918	1	1	253.918	0.412158		-28.7419	-1	0	0	0		-309.863	-1	0
25	323.91	17.9975	0.0123038	0.32738	0.000854019	0.326526	0.241846	0	0.0831911	0.00148894	0		7.40014e-08	7.3946e-66	2.15304e-180	0	0							1	0.111111	0.04	0.0204082	0.0123457	0.00826446	0.00591716	0.00444444	0.00346021	0.00277008		288.751	1	1	288.751	0.453479		6.09148	1	1	6.09148	0.0123346		-275.03	-1	0
26	354.965	18.8405	0.0128645	0.342297	0.00215331	0.340144	0.241846	0	0.0894989	0.00879912	0		1.53307e-08	5.19779e-72	1.74229e-197	0	0							1	0.111111	0.04	0.0204082	0.0123457	0.00826446	0.00591716	0.00444444	0.00346021	0.00277008		319.807	1	1	319.807	0.487863		37.147	1	1	37.147	0.072893		-243.974	-1	0
27	400.95	20.0237	0.0133554	0.355359	0.00341297	0.358772	0.241846	0	0.0981175	0.0188084	0		1.49013e-09	4.02513e-81	8.564e-223	0	0							1	0.111111	0.04	0.0204082	0.0123457	0.00826446	0.00591716	0.00444444	0.00346021	0.00277008		365.792	1	1	365.792	0.534843		83.1318	1	1	83.1318	0.155811		-197.99	-1	0
28	435.358	20.8652	0.0139162	0.370281	0.00131753	0.371599	0.241846	0	0.104045	0.0257077	0		2.60467e-10	6.13097e-88	9.90537e-242	0	0							1	0.111111	0.04	0.0204082	0.0123457	0.00826446	0.00591716	0.00444444	0.00346021	0.00277008		400.199	1	1	400.199	0.567155		117.539	1	1	117.539	0.212966		-163.582	-1	0
29	469.965	21.6787	0.0143199	0.381023	0.00259089	0.383614	0.241846	0	0.109592	0.032176	0		2.60467e-10	8.52418e-95	8.89183e-261	0	0							1	0.111111	0.04	0.0204082	0.0123457	0.00826446	0.00591716	0.00444444	0.00346021	0.00277008		434.807	1	1	434.807	0.597391		152.147	1	1	152.147	0.26655		-128.974	-1	0
30	509.99	22.5829	0.0149073	0.396654	0.000172605	0.396481	0.241846	0	0.115525	0.0391095	0		2.60467e-10	1.00129e-102	8.33606e-283	0	0							1	0.111111	0.04	0.0204082	0.0123457	0.00826446	0.00591716	0.00444444	0.00346021	0.00277008		474.831	1	1	474.831	0.629735		192.171	1	1	192.171	0.323988		-88.9502	-1	0
31	548.101	23.4116	0.0154075	0.409963	0.00217911	0.407784	0.241846	0	0.120732	0.0452063	0		2.60467e-10	2.81537e-110	8.82852e-304	0	0							1	0.111111	0.04	0.0204082	0.0123457	0.00826446	0.00591716	0.00444444	0.00346021	0.00277008		512.942	1	1	512.942	0.658114		230.282	1	1	230.282	0.374495		-50.8391	-1	0
32	625.264	25.0053	0.0170633	0.454021	3.1528e-05	0.454053	0.241846	0	0.130083	0.0561912	0.0259326		2.60467e-10	1.44893e-125	0	0	0							1	0.111111	0.04	0.0204082	0.0123457	0.00826446	0.00591716	0.00444444	0.00346021	0.00277008		590.105	1	1	590.105	0.709088		307.446	1	1	307.446	0.465495		26.3241	1	1
33	751.042	27.4051	0.0225988	0.60131	0.0255632	0.626873	0.241846	0	0.142432	0.0707774	0.171818		2.60467e-10	1.73964e-150	0	0	0							1	0.111111	0.04	0.0204082	0.0123457	0.00826446	0.00591716	0.00444444	0.00346021	0.00277008		715.883	1	1	715.883	0.776403		433.223	1	1	433.223	0.586328		152.102	1	1
34	933.17	30.5478	0.0356519	0.948625	3.46597e-08	0.948625	0.241846	0	0.15543	0.086258	0.46509		2.60467e-10	1.4289e-186	0	0	0							1	0.111111	0.04	0.0204082	0.0123457	0.00826446	0.00591716	0.00444444	0.00346021	0.00277008		898.012	1	1	898.012	0.847257		615.352	1	1	615.352	0.714572		334.23	1	1
[truncated: 7 more columns]
